# Supplementary material for: Transcriptomic Analyses Reveal Differential Gene Expression of Immune and Cell Death Pathways in the Brains of Mice Infected with West Nile Virus and Chikungunya Virus
Source: Front Microbiol. 2017 Aug 17;8:1556. doi: 10.3389/fmicb.2017.01556 (PMC5562671; doi:10.3389/fmicb.2017.01556)
Supplement: Supplementary file 1 [file Table1.XLSX]

## Sheet: Sheet1
Table S1. GOslim terms associated with differentially expressed genes in WNV and CHIKV-infected mice
Description
symbiosis, encompassing mutualism through parasitism
GTPase activity
lysosome
autophagy
enzyme regulator activity
aging
immune system process
endoplasmic reticulum
Golgi apparatus
transcription factor activity, protein binding
protein maturation
cytoplasmic, membrane-bounded vesicle
response to stress
vesicle-mediated transport
transferase activity, transferring glycosyl groups
vacuole
endosome
nucleocytoplasmic transport
growth
enzyme binding
cell morphogenesis
catabolic process
hydrolase activity, acting on carbon-nitrogen (but not peptide) bonds
locomotion
transcription factor binding
lipid particle
translation factor activity, RNA binding
translation
macromolecular complex assembly
cell death
ubiquitin-like protein binding
cell motility
protein targeting
protein complex
cell proliferation
cellular protein modification process
cytoskeleton organization
cellular component assembly
signal transduction
protein complex assembly
cell differentiation
biosynthetic process
cytoplasm
cytosol
transport
nucleus
carbohydrate metabolic process
cell junction organization
intracellular
nucleobase-containing compound catabolic process
organelle
cell
nuclear chromosome
DNA binding
external encapsulating structure
anatomical structure development
homeostatic process
cellular nitrogen compound metabolic process
transferase activity, transferring acyl groups
lipid binding
histone binding
nucleotidyltransferase activity
cell adhesion
embryo development
ribosome
nuclear envelope
developmental maturation
anatomical structure formation involved in morphogenesis
biological_process
membrane organization
reproduction
cellular_component
cell cycle
hydrolase activity, acting on glycosyl bonds
cell division
molecular_function
lipid metabolic process
kinase activity
structural constituent of ribosome
chromosome organization
ion binding
cytoskeleton
plasma membrane
cell wall
extracellular region
vacuolar transport
transferase activity, transferring alkyl or aryl (other than methyl) groups
mitochondrion organization
RNA binding
nucleoplasm
rRNA binding
ribonucleoprotein complex assembly
generation of precursor metabolites and energy
protein folding
peptidase activity
cell-cell signaling
nucleic acid binding transcription factor activity
small molecule metabolic process
protein binding, bridging
microtubule organizing center
extracellular matrix organization
mitochondrion
plasma membrane organization
chromosome
oxidoreductase activity
cell wall organization or biogenesis
cellular amino acid metabolic process
structural molecule activity
mitotic nuclear division
cofactor metabolic process
isomerase activity
DNA metabolic process
protein transporter activity
sulfur compound metabolic process
transmembrane transport
extracellular space
neurological system process
cytoskeletal protein binding
proteinaceous extracellular matrix
ribosome biogenesis
nucleolus
circulatory system process
pigmentation
signal transducer activity
chromosome segregation
lyase activity
helicase activity
cytoskeleton-dependent intracellular transport
peroxisome
phosphatase activity
ligase activity
tRNA metabolic process
methyltransferase activity
transmembrane transporter activity
transposition
nitrogen cycle metabolic process
ATPase activity
secondary metabolic process
cilium
nuclease activity
mRNA binding
mRNA processing
unfolded protein binding
